# Supplementary material for: Alcohol-Induced Alterations in the Vascular Basement Membrane in the Substantia Nigra of the Adult Human Brain
Source: Biomedicines. 2022 Apr 1;10(4):830. doi: 10.3390/biomedicines10040830 (PMC9028457; doi:10.3390/biomedicines10040830)
Supplement: Supplementary file 1 [file biomedicines-10-00830-s001.zip]

Archive with 1 entries (1 files):
- biomedicines-1602202-supplementary.pdf
